# Supplementary material for: Association between Dietary Total Antioxidant Capacity of Antioxidant Vitamins and the Risk of Stroke among US Adults
Source: Antioxidants (Basel). 2022 Nov 15;11(11):2252. doi: 10.3390/antiox11112252 (PMC9686933; doi:10.3390/antiox11112252)
Supplement: Supplementary file 1 [file antioxidants-11-02252-s001.zip]

Archive with 1 entries (1 files):
- antioxidants-1965264-supplementary.pdf
